# Supplementary material for: Lifestyle Habits and Comorbidities as Determinants of Quality of Life in Coronary Artery Disease: A Single-Center Prospective Study
Source: J Clin Med. 2026 Mar 20;15(6):2384. doi: 10.3390/jcm15062384 (PMC13027064; doi:10.3390/jcm15062384)
Supplement: Supplementary file 1 [file jcm-15-02384-s001.zip]

Archive with 1 entries (1 files):
- jcm-4183914-supplementary.pdf
